# Supplementary material for: Dorsal spine evolution in threespine sticklebacks via a splicing change in MSX2A
Source: BMC Biol. 2017 Dec 7;15:115. doi: 10.1186/s12915-017-0456-5 (PMC5719529; doi:10.1186/s12915-017-0456-5)
Supplement: Supplementary file 1 — Table S1. Markers used for fine mapping on chromosome 4. (XLSX 10 kb) [file 12915_2017_456_MOESM1_ESM.xlsx]

## Sheet: Table S1
Table S1 – Markers used for fine mapping on chromosome 4
Marker	Physical position (bp)	Nearest genes	Primer 1	Primer 2	Genetic position (cM)	DS1 LOD	DS2 LOD
Stn42	6107800	ZIC3, TM9SF2	ACACGCAGCTTGACTGTTCC	GCGTATACGTTACACGCCG	0	38.6516	46.1365
Stn45	11743400	PPP2CA	ACGAGGGTTTGAGTCTCTCC	GTTGTTCAATCCATCCGTCC	7.56744	51.9948	63.7108
Stn365	12809600	EDA	ACTTGGCCAGAGCTGAACC	AGGGTTTAACTACAACCAGAGC	8.52309	59.4946	71.8328
MEM006	13092600	UNC5A, DDX41	AGCTTCACTGCCTTGTAGAGC	TGCGAATAAAGTTGCAGTGG	8.7956	58.8711	71.8807
MEM145	13587000	CTNNA1	GGAAACGGGACGTAGACAGG	CCTCATTGCAGGTCTTTGC	9.1693	60.4355	73.1213
MEM142	13613100	CTNNA1	GCAACAGAGCAAAGAAACTGC	TTGCTGCACTGTTGACATGG	9.22268	60.4577	72.2285
MEM141	13646700	CTNNA1, SNCB	CCTGGGAAATAATGACACTGG	CATACAATGCATGGGAGAAGC	9.22268	60.4577	72.2285
MEM140	13705700	CTNNA1, SNCB	ATCCCGCTCACCTTAGATCC	ATCACACCCACTCACACACG	9.22268	60.4577	72.2285
MEM007	13715300	CTNNA1, SNCB	GGGATCAGCCAGTCACTCC	GCTGAAGCAGGCCTCTAACC	9.22268	60.4577	72.2285
MEM139	13726200	CTNNA1, SNCB	TCGAAGGTCAATCCACAACC	TGGCACTAGCCATCTACCG	9.22268	60.4577	72.2285
MEM228	13812700	CTNNA1, SNCB	GGTCATGCAGGTCTTGTGC	CATGTTTCATCCATCCATCC	9.22268	60.4577	72.2285
MEM229	13822300	SNCB	TGGTGAGCCGTTCTCTGTC	CCAGCAGTCGTACAATGTTATC	9.22268	60.4577	72.2285
MEM232	13865200	FAF2	TGGTCCATTGATTCCAAACC	TCGGCATTTAGTTTGATCAGC	9.24938	60.2733	72.1931
MEM235	13912000	MSX2A, CPEB4A	ATTTGCCGACATCATGAAAC	CCAAATAGCCGCCCATCTAC	9.30278	61.3418	73.1641
MEM238	13965800	STC2A, NKX2-5	GGCTTTGGGAAGAGTATGTGC	AGGAAGCTTCACAGCAGACG	9.30278	61.3418	73.1641
MEM240	14004000	RPL26, PPP2R2BA	AGATACCCTGTCCCTTTGTGG	CTTCTGGTCAGACCGTAGGC	9.35617	60.2046	72.2033
MEM241	14011400	PPP2R2BA	GCCGCTAGAGATGGAAACC	TAGAGGCATCGCACAATGG	9.35617	60.2046	72.2033
MEM244	14042200	ADAM19, ICF45	CCGCAAAGTCAAATTACCG	CTGATGGATCACAGGTCTGG	9.46294	60.7901	72.766
MEM253	14143100	EBF3, ABLIM3	CACCTCATGTCAGCAACTCC	AGCGTTGTTCATCTTCACAGC	9.83677	58.0359	69.8274
MEM260	14238400	ABLIM3	AAAGAGCGCATGGATTGG	TTCATCCGGACAAACCTAGC	9.91685	57.9785	69.9633
MEM195	14514200	LONRF1, MED7	ACACACACTCGCGTTCTCC	GGGACACTCCAGCAGATCC	10.1119	58.7364	69.2484
Stn183	14934600	TENM4	CAGCCAGGGTAGTAGAAGCG	AGCTAACCGGTGTTCTCAGC	10.5576	56.7682	65.3806
Stn46	15232500	ARHGEF9	GCTCGGAGCTCATCTACACC	CAGCCGTTTCAAGACAACC	11.3316	56.0736	61.1557
Stn266	15624800	POU3F4, SLC9A2	CTATGCGTCTAGCTTTCGGG	CGAGAAGATTCTCCACACGG	11.9929	55.6783	57.6343
CM917	15983736	CAB39, BRD8	CGTGCAGAAAACCTAAAGTC	TGAACGTGCACAGCTGTGCT	12.4976	56.4696	56.4624
MEM072	16055600	GPC3	TCCATAACCTTCTGATCACTGG	GAATGCTCTTGGGAATGTGC	12.5867	56.4582	56.341
MEM310	16119400	BRD8, TMEM173	CGTGTACATGGGAAACATGG	GTTGCTCTCTTGGGACATGC	12.8191	55.5094	54.8458
MEM058	16191100	HSH2DA	CACACGCAGAGAGAAACAGG	GCATGTGTTGACATACTGAACC	12.8449	55.546	54.5264
MEM295	16265400	NRG2B	CAGTCGGTGCTACTCTTTAGC	CGAGCAGCACATCTTTAAATCC	12.9481	55.7774	53.9925
MEM296	16281600	NRG2B	GGATGGCAGCAGATAATAGG	CTCTGTGGACGGAAACACG	12.9481	55.7774	53.9925
MEM297	16289800	NRG2B, B3GNT8	CACACACTGACCCACACTAAGC	TTTCCATGCACCCAACTACC	12.9481	55.7774	53.9925
MEM298	16303700	AUP1	TCTCGCTCAACCTTAACACG	ATGGGAGATTTGGCTCACG	12.974	55.7775	53.1962
MEM299	16317500	FNTA, PIGG	TGACCCAATTAGAGCACTCG	AGCCACCTCATTGACTGTACC	12.9998	55.8543	53.2966
Stn47	16331700	PIGG	AAGGAAGGGAAGCAGTGAGC	ACGGGTTAGAAGTTCCTCCC	13.0514	56.0623	52.7326
BRS22	16344600	PIGG	TCCCAGATTATGCCAGAAGG	CTTGGATTGATGTCACTGTGG	13.0773	55.9727	52.4886
BRS23	16366500	PIGG	AGCTCACTGGGAGAACAGACC	CAGATAATTTTTGCCGTTGC	13.1293	55.8245	51.8892
BRS24	16381700	GUF1, GABRA2	CAAGGACCTGATTTTTGACTCC	ACCAGCTTCAGCTCTTTTCC	13.1552	55.8086	51.6682
BRS18	16404800	GABRA2	AGAGAAACGCTGGATCAAACC	GGTTGACCAGGTCCATTGC	13.2072	55.5848	50.8959
BRS26	16430400	GABRA4	CGTTAGTCGGCGAATGAGAGC	CGGATCATGCTTTTGTTGC	13.2332	54.4218	51.0149
BRS19	16443600	GABRA4, CCDC37	AGGCACAGCTCTGTGATGG	CAGCAGTCTTTCAGGTGTGC	13.2332	54.4218	51.0149
BRS20	16517700	COMMD5, LONRF3	ACAGTGGAGGGGAGAGAAGC	AGTCATGCAGCCTCACAGC	13.3891	54.4218	51.0149
BRS21	16577800	IDS, AFF3	TCACGCTTCCTCTCTGGTAGC	TCCCTGGAATAATGCACAGC	13.519	53.7697	50.8639
CM340	16628800	AFF3	ACAAGAGAGCAACGTGCAAC	TCACCTCCCAAGACCTCAAC	13.597	52.8465	49.7963
CM1145	17629400	IRF2	TGATCGGAGGTTGTCATTTG	TGGGAGAGGTTTCAGTTGGT	13.8317	52.7254	48.9375
CM1155	27993250	IL1RAPL2	CCCAATCCTGGTAAATCTCA	AACAGGCTACCCTCTTTCAGC	14.0141	51.901	47.1135
CM1119	26639850	PCDH18B	AAATACACCCATCAGCTCCTG	TCTCTGCTCAGGTTTGATGC	14.64	48.0134	40.9502
Stn292	24284700	CHST11, NFYBA	CGCCATGTCAGTAATCATCG	CAAGCACAGCAGAGAAGTGG	15.4744	46.0572	38.7623
Stn309	28557900	RAB6IP2	AACTGTGCAGATCTATGCCG	GGAAGTTGTAAAGAAAGGCCG	18.7958	42.1319	36.7854
Primer sequences used to amplify microsatellite markers are listed. LOD scores represent the QTL mapping results for DS1 and DS2 length.
