# Supplementary material for: Dorsal spine evolution in threespine sticklebacks via a splicing change in MSX2A
Source: BMC Biol. 2017 Dec 7;15:115. doi: 10.1186/s12915-017-0456-5 (PMC5719529; doi:10.1186/s12915-017-0456-5)
Supplement: Supplementary file 3 — Sequence information. Exon sequencing results, alignments of MSX2A protein sequences, and sequences of plasmids used for transgenesis. (ZIP 42 kb) [file 12915_2017_456_MOESM3_ESM.zip]

Archive with 1 entries (1 files):
- 12915_2017_456_MOESM3_ESM.zip.out
