# Supplementary material for: Dorsal spine evolution in threespine sticklebacks via a splicing change in MSX2A
Source: BMC Biol. 2017 Dec 7;15:115. doi: 10.1186/s12915-017-0456-5 (PMC5719529; doi:10.1186/s12915-017-0456-5)
Supplement: Supplementary file 4 — Transgenic analysis. Dorsal spine measurements of PAXB sticklebacks carrying different MSX2A transgenes. (ZIP 22 kb) [file 12915_2017_456_MOESM4_ESM.zip]

Archive with 1 entries (1 files):
- 12915_2017_456_MOESM4_ESM.zip.out
