# Supplementary material for: Dorsal spine evolution in threespine sticklebacks via a splicing change in MSX2A
Source: BMC Biol. 2017 Dec 7;15:115. doi: 10.1186/s12915-017-0456-5 (PMC5719529; doi:10.1186/s12915-017-0456-5)
Supplement: Supplementary file 6 — Allele-specific expression measurements. Pyrosequencing data used for calculating MSX2A and CPEB4A allele-specific expression ratios. (XLSX 36 kb) [file 12915_2017_456_MOESM6_ESM.xlsx]

## Sheet: MSX2A spine replicates
Dorsal spine 1
individual	percentC.rep1	percentC.rep2	percentC.rep3	rep1.arcsin	rep2.arcsin	rep3.arcsin	average
1	NA	0.934	0.974	NA	1.31098	1.40884	1.35991
2	0.897	0.057	0.261	1.24408	0.241075	0.53621	0.673788
3	0.06	0.606	0.95	0.247467	0.892209	1.34528	0.82832
4	NA	NA	NA	NA	NA	NA	NA
5	0.849	0.712	NA	1.1717	1.00433	NA	1.08801
6	0.794	0.798	0.901	1.09969	1.10465	1.25072	1.15169
7	NA	NA	NA	NA	NA	NA	NA
8	0.615	0.228	0.802	0.901437	0.4978	1.10965	0.836297
9	0.809	0.904	0.639	1.1185	1.25577	0.926254	1.10017
10	0.913	NA	NA	1.27139	NA	NA	1.27139
11	0.941	0.909	NA	1.32544	1.26436	NA	1.2949
12	NA	0.909	0.965	NA	1.26436	1.3826	1.32348
13	0.494	0.917	0.964	0.779398	1.27856	1.3799	1.14595
14	0.06	0.069	0.554	0.247467	0.265797	0.839504	0.450923
15	NA	0.708	0.675	NA	0.999919	0.964184	0.982051
16	NA	0.947	NA	NA	1.3385	NA	1.3385
17	NA	0.535	0.777	NA	0.820427	1.07898	0.949703
18	0.954	0.207	1	1.35464	0.472341	1.5708	1.13259
19	NA	0.944	NA	NA	1.33189	NA	1.33189
20	0.059	0.917	0.818	0.245353	1.27856	1.13005	0.884654
Dorsal spine 2
individual	percentC.rep1	percentC.rep2	percentC.rep3	rep1.arcsin	rep2.arcsin	rep3.arcsin	average
1	0.488	0.739	0.656	0.773397	1.03459	0.944047	0.917343
2	0.333	0.582	0.504	0.615126	0.86777	0.789398	0.757432
3	0.954	NA	0.44	1.35464		0.725253	1.03995
4	0.04	0.721	0.545	0.201358	1.01431	0.830459	0.682043
5	0.683	0.346	0.472	0.972752	0.628853	0.757384	0.786329
6	0.38	0.493	0.496	0.664215	0.778398	0.781398	0.741337
7	0.058	0.657	0.783	0.243223	0.9451	1.08622	0.758181
8	0.872	0.646	0.428	1.20492	0.933557	0.713147	0.95054
9	0.357	0.932	0.615	0.640373	1.30698	0.901437	0.949596
10		0.808	0.59		1.11723	0.875891	0.996558
11		0.053	0.044		0.232301	0.211331	0.221816
12	0.783	0.945	0.967	1.08622	1.33407	1.38812	1.26947
13		0.932	0.966		1.30698	1.38534	1.34616
14	0.536	0.722	0.725	0.821429	1.01543	1.01878	0.951879
15		0.716	0.529		1.00875	0.814414	0.911584
16	0.625	0.662	0.433	0.911738	0.950375	0.718196	0.860103
17	0.712	0.731	0.539	1.00433	1.02552	0.824438	0.951429
18	0.957	0.394	1	1.36192	0.678588	1.5708	1.20377
19	0.529	0.525	0.783	0.814414	0.810409	1.08622	0.903681
20	0.942			1.32757			1.32757

## Sheet: MSX2A all tissues
percentC	(experiment with a set of 20 individuals)				percentC	(experiment with a set of 12 individuals)
individual	spine1(avg)	spine2(avg)	premaxilla		individual	pelvic spine	pectoral fin	caudal fin	dorsal fin	anal fin	cloaca	lower jaw
1	0.954	0.627667	0.561		1		0.352	0.981				0.834
2	0.405	0.473	0.619		2		0.448	0.619		0.041	0.973	0.695
3	0.538667	0.697	0.584		3	0.98	0.65	0.978		1	0.981	0.654
4		0.435333	0.511		4		0.415	0.716	0.032	0.698	0.975	0.823
5	0.760333	0.500333	0.537		5	0.98	0.452	0.552	1			0.722
6	0.831	0.456333	0.599		6	0.981	0.457	0.343	0.975	0.53	0.982	0.625
7		0.499333	0.56		7		0.478		0.641		0.982	0.755
8	0.548333	0.648667	0.511		8	0.969	0.495	0.674	0.712	0.748		0.709
9	0.784	0.634667	0.581		9	0.575	0.486	0.593	0.559	0.043	0.979	0.723
10	0.913	0.699	0.569		10	0.97	0.438	0.77	0.061	0.257	0.977	0.705
11	0.925	0.0485	0.596		11	0.978	0.566	0.586	0.039	0.375		0.612
12	0.937	0.898333	0.593		12	0.976	0.657	0.65	0.54	0.587	0.969	0.688
13	0.791667	0.949	0.508
14	0.227667	0.661	0.581
15	0.6915	0.6225	0.557
16	0.947	0.573333	0.566
17	0.656	0.660667	0.597
18	0.720333	0.783667	0.563
19	0.944	0.612333	0.565
20	0.598	0.942	0.532
arcsin-transformed values					arcsin-transformed values
individual	spine1(avg)	spine2(avg)	premaxilla		individual	pelvic spine	pectoral fin	caudal fin	dorsal fin	anal fin	cloaca	lower jaw
1	1.35991	0.917343	0.846551		1		0.635147	1.43252				1.15116
2	0.673788	0.757432	0.905551		2		0.733304	0.905551		0.203894	1.40573	0.985714
3	0.82832	1.03995	0.869798		3	1.4289	0.937744	1.42192		1.5708	1.43252	0.941943
4		0.682043	0.796399		4		0.699983	1.00875	0.179853	0.988976	1.41202	1.13656
5	1.08801	0.786329	0.822432		5	1.4289	0.737324	0.837492	1.5708			1.01543
6	1.15169	0.741337	0.885057		6	1.43252	0.742345	0.625697	1.41202	0.815416	1.43623	0.911738
7		0.758181	0.845543		7		0.763391		0.928337		1.43623	1.05299
8	0.836297	0.95054	0.796399		8	1.39381	0.780398	0.963117	1.00433	1.04489		1.00102
9	1.10017	0.949596	0.866757		9	0.860682	0.771396	0.878943	0.844536	0.20888	1.42537	1.01654
10	1.27139	0.996558	0.854619		10	1.39671	0.723238	1.07062	0.249564	0.531645	1.41855	0.996625
11	1.2949	0.221816	0.881998		11	1.42192	0.851591	0.871828	0.198791	0.659058		0.898357
12	1.32348	1.26947	0.878943		12	1.41525	0.9451	0.937744	0.825441	0.872843	1.39381	0.978136
13	1.14595	1.34616	0.793399
14	0.450923	0.951879	0.866757
15	0.982051	0.911584	0.842522
16	1.3385	0.860103	0.851591
17	0.949703	0.951429	0.883017
18	1.13259	1.20377	0.848566
19	1.33189	0.903681	0.850583
20	0.884654	1.32757	0.81742
Average:	1.06357	0.926339	0.850195		Average:	1.34734	0.776747	0.995835	0.801518	0.766267	1.42006	1.00718
Std. error:	0.0618848	0.0567557	0.00709051		Std. error:	0.0697144	0.0266168	0.0727207	0.169907	0.143457	0.00545705	0.0224258

## Sheet: MSX2A 1-to-1 controls
RNA quantity	percentC	arcsin-transformed values
4pg	0.451	0.736319
4pg	0.426	0.711125
4pg	0.423	0.708091
4pg	0.424	0.709102
4pg	0.443	0.728274
4pg	0.461	0.746359
4pg	0.455	0.740337
4pg	0.431	0.716177
4pg	0.479	0.764392
4pg	0.462	0.747361
4pg	0.487	0.772397
4pg	0.475	0.760388
400fg	0.408	0.692871
40fg	0.452	0.737324
40fg	0.445	0.730287
4fg	0.429	0.714157
4fg	0.432	0.717187
4fg	0.408	0.692871
0.4fg	0.392	0.67654
	Average:	0.726398
	Std. error:	0.0059047

## Sheet: MSX2A summary
tissue	arcsin average	arcsin sem	arcsin avg + sem	arcsin avg - sem	backtransformed avg	avg + sem	avg - sem	corrected avg	avg + sem	avg - sem	ratio PAXB/RABS	ratio - sem	ratio + sem	number of samples	p-value for t-test comparing to control
dorsal spine 1	1.06357	0.0639744	1.12754	0.999593	0.76404	0.816061	0.707703	0.8477	0.8838	0.8051	0.179663	0.131478	0.242082	18	3.098e-05
dorsal spine 2	0.926339	0.0567557	0.983094	0.869583	0.639081	0.692585	0.583788	0.7393	0.789	0.6815	0.352631	0.267427	0.467351	20	0.002315
premaxilla	0.850195	0.00709051	0.857286	0.843105	0.564616	0.57164	0.557578	0.6597	0.6678	0.6516	0.515841	0.497454	0.534684	20	1.321e-15
pelvic spine	1.34734	0.0697144	1.41705	1.27762	0.950891	0.976548	0.916483	0.9717	0.9863	0.9514	0.0291242	0.0138903	0.0510826	8	4.288e-05
pectoral fin	0.776747	0.0266168	0.803364	0.75013	0.491349	0.517962	0.464761	0.568	0.603	0.5316	0.760563	0.658375	0.881114	12	0.08939
caudal fin	0.995835	0.0727207	1.06856	0.923114	0.704279	0.768263	0.635981	0.7992	0.851	0.7362	0.251251	0.175088	0.358327	11	0.004066
dorsal fin	0.801518	0.169907	0.971425	0.631611	0.516117	0.681765	0.348626	0.6006	0.7794	0.363	0.665002	0.283038	1.75482	9	0.6703
anal fin	0.766267	0.143457	0.909724	0.62281	0.480873	0.623049	0.340262	0.5539	0.7232	0.3512	0.80538	0.382743	1.84738	9	0.7883
cloaca	1.42006	0.00545705	1.42551	1.4146	0.977449	0.979041	0.9758	0.9868	0.9876	0.9859	0.0133766	0.0125557	0.0143017	8	2.2e-16
lower jaw	1.00718	0.0224258	1.02961	0.984759	0.714585	0.734618	0.69412	0.8079	0.8281	0.7863	0.237777	0.207584	0.271779	12	2.755e-08
control	0.726398	0.0059047	0.732303	0.720493	0.441137	0.447004	0.435277	0.4979	0.5064	0.4895	1.00844	0.974724	1.0429	19
regression equation for PCR bias correction: 0.156178 + 1.37298*x – 0.0159116*x^2 + 0.0001218*x^3
solve for x to get corrected value
percentages here indicate percentage of RABS allele
dorsal fin and anal fin excluded from plots due to high variance of results

## Sheet: CPEB4A results
percentT
individual	dorsal spine 1	dorsal spine 2	pelvic spine	pectoral fin	caudal fin	dorsal fin	anal fin	cloaca	eye	premaxilla	lower jaw	presumptive anterior plates	presumptive posterior plates	brain	kidney
1	0.362	0.724	0.375	0.446	0.498	0.402	0.348	0.39	0.498	0.473	0.465	0.493	0.344	0.492	0.531
2	0.748		0.583	0.464	0.513	0.473	0.473	0.539	0.499	0.49	0.548	0.452	0.513	0.486	0.536
3	0.523		0.538	0.482	0.514	0.514	0.485	0.529	0.504	0.516	0.542	0.519	0.593	0.496	0.542
4	0.682	0.586	0.514	0.492	0.522	0.608	0.537	0.453	0.502	0.497	0.509	0.417	0.525	0.504	0.517
5	0.715	0.544	0.539	0.502	0.496	0.499	0.406	0.517	0.522	0.531	0.453	0.463	0.445	0.532	0.509
6	0.33	0.412	0.492	0.451	0.439	0.488	0.475	0.478	0.488	0.479	0.519	0.513	0.507	0.512	0.439
7		0.439	0.479	0.459	0.462	0.462	0.475	0.465	0.456	0.527	0.489	0.448	0.409	0.472	0.468
8		0.367	0.527	0.465	0.468	0.472	0.6		0.516	0.511	0.475	0.508	0.441	0.48	0.459
9	0.526	0.553	0.49	0.468	0.476	0.475	0.377	0.563	0.498	0.535	0.462	0.515	0.534	0.481	0.439
10	0.48	0.534	0.479	0.479	0.437	0.528	0.482	0.509	0.509	0.481	0.471	0.429	0.469	0.489	0.465
11	0.496	0.525	0.465	0.46	0.407	0.468	0.472	0.503	0.484	0.526	0.488	0.458	0.499	0.49	0.462
12	0.534	0.61	0.489	0.478	0.509	0.413	0.467	0.479	0.492	0.471	0.507	0.504	0.509	0.481	0.459
13		0.702
14	0.533	0.338
15	0.365	0.069
16	0.827
17	0.528	0.428
18	0.57	0.673
19		0.503
20	0.387	0.557
21	0.375	0.613
22	0.548	0.573
23	0.225	0.403
arcsin-transformed values
individual	dorsal spine 1	dorsal spine 2	pelvic spine	pectoral fin	caudal fin	dorsal fin	anal fin	cloaca	eye	premaxilla	lower jaw	presumptive anterior plates	presumptive posterior plates	brain	kidney
1	0.645583	1.01766	0.659058	0.731293	0.783398	0.68676	0.630954	0.674491	0.783398	0.758385	0.75037	0.778398	0.626749	0.777398	0.816418
2	1.04489		0.868784	0.749367	0.7984	0.758385	0.758385	0.824438	0.784398	0.775397	0.833472	0.737324	0.7984	0.771396	0.821429
3	0.808406		0.823435	0.767394	0.7994	0.7994	0.770396	0.814414	0.789398	0.801401	0.827448	0.804403	0.878943	0.781398	0.827448
4	0.971678	0.871828	0.7994	0.777398	0.807405	0.894256	0.822432	0.738329	0.787398	0.782398	0.794399	0.702012	0.810409	0.789398	0.802401
5	1.00764	0.829455	0.824438	0.787398	0.781398	0.784398	0.690835	0.802401	0.807405	0.816418	0.738329	0.748364	0.730287	0.81742	0.794399
6	0.61194	0.696937	0.777398	0.736319	0.724246	0.773397	0.760388	0.763391	0.773397	0.764392	0.804403	0.7984	0.792398	0.797399	0.724246
7		0.724246	0.764392	0.744352	0.747361	0.747361	0.760388	0.75037	0.741341	0.812411	0.774397	0.733304	0.693888	0.757384	0.753376
8		0.650778	0.812411	0.75037	0.753376	0.757384	0.886077		0.801401	0.796399	0.760388	0.793399	0.72626	0.765393	0.744352
9	0.81141	0.838498	0.775397	0.753376	0.761389	0.760388	0.661123	0.848566	0.783398	0.820427	0.747361	0.8004	0.819424	0.766394	0.724246
10	0.765393	0.819424	0.764392	0.764392	0.72223	0.813413	0.767394	0.794399	0.794399	0.766394	0.756382	0.714157	0.754378	0.774397	0.75037
11	0.781398	0.810409	0.75037	0.745355	0.691853	0.753376	0.757384	0.788398	0.769395	0.81141	0.773397	0.743349	0.784398	0.775397	0.747361
12	0.819424	0.896305	0.774397	0.763391	0.794399	0.697953	0.752374	0.764392	0.777398	0.756382	0.792398	0.789398	0.794399	0.766394	0.744352
13		0.993341
14	0.818422	0.620421
15	0.648702	0.265797
16	1.14183
17	0.813413	0.713147
18	0.855629	0.96205
19		0.788398
20	0.671413	0.842522
21	0.659058	0.899383
22	0.833472	0.85866
23	0.494216	0.687779
Average:	0.800206	0.789352	0.782823	0.755867	0.763738	0.768873	0.751511	0.778508	0.782727	0.788485	0.779395	0.761909	0.767494	0.778314	0.770867
Std. error:	0.0370028	0.0369091	0.0148545	0.00478929	0.0106064	0.0154937	0.0195348	0.0144227	0.00490048	0.00693119	0.00902853	0.0104651	0.0190748	0.00475751	0.0111507

## Sheet: CPEB4A controls
1-to-1 controls
RNA quantity	percentT	arcsin-transformed values
1:1_200pg	0.477	0.76239
1:1_200pg	0.492	0.777398
1:1_200pg	0.474	0.759386
1:1_200pg	0.493	0.778398
1:1_2pg	0.505	0.790398
1:1_2pg	0.476	0.761389
1:1_2pg	0.48	0.765393
1:1_2pg	0.475	0.760388
1:1_2pg	0.509	0.794399		Average:	0.773294
1:1_2pg	0.498	0.783398		Std. error:	0.00417132
other controls
1:2_200pg	0.581
1:2_200pg	0.584
1:2_200pg	0.583
1:2_200pg	0.584
1:2_2pg	0.569
1:2_2pg	0.566
1:2_2pg	0.588
1:2_2pg	0.584
2:1_200pg	0.319
2:1_200pg	0.332
2:1_200pg	0.316
2:1_200pg	0.327
2:1_2pg	0.373
2:1_2pg	0.365
2:1_2pg	0.331
2:1_2pg	0.324

## Sheet: CPEB4A summary
tissue	arcsin avg	arcsin sem	arcsin avg + sem	arcsin avg - sem	backtransformed avg	avg + sem	avg - sem	corrected avg	avg + sem	avg - sem	ratio PAXB/RABS	ratio + sem	ratio - sem	number of samples	p-value for t-test comparing to control
dorsal spine 1	0.800206	0.0370028	0.837209	0.763204	0.514806	0.551718	0.477813	0.5645	0.6143	0.5125	1.29621	1.59269	1.05128	19	0.478901
dorsal spine 2	0.789352	0.0369091	0.826261	0.752443	0.503954	0.540817	0.467069	0.5495	0.5999	0.4972	1.21976	1.49938	0.988862	20	0.670252
pelvic spine	0.782823	0.0148545	0.797677	0.767968	0.497425	0.512278	0.482574	0.5403	0.5611	0.5193	1.17533	1.27842	1.0803	12	0.547748
pectoral fin	0.755867	0.00478929	0.760656	0.751078	0.470486	0.475268	0.465707	0.5021	0.5089	0.4952	1.00844	1.03625	0.980983	12	0.0125252
caudal fin	0.763738	0.0106064	0.774344	0.753132	0.478347	0.488947	0.467756	0.5132	0.5283	0.4982	1.05423	1.11999	0.992826	12	0.415637
dorsal fin	0.768873	0.0154937	0.784366	0.753379	0.483477	0.498968	0.468003	0.5206	0.5425	0.4985	1.08594	1.18579	0.994018	12	0.78738
anal fin	0.751511	0.0195348	0.771046	0.731976	0.466139	0.485649	0.446679	0.4958	0.5236	0.4679	0.98334	1.09908	0.879346	12	0.296916
cloaca	0.778508	0.0144227	0.792931	0.764085	0.49311	0.507532	0.478694	0.5342	0.5544	0.5138	1.14684	1.24417	1.05677	11	0.734554
eye	0.782727	0.00490048	0.787628	0.777827	0.497329	0.50223	0.492429	0.5401	0.547	0.5332	1.17439	1.20751	1.14225	12	0.158282
premaxilla	0.788485	0.00693119	0.795416	0.781553	0.503086	0.510017	0.496155	0.5483	0.5579	0.5386	1.21386	1.26193	1.16732	12	0.0770868
lower jaw	0.779395	0.00902853	0.788424	0.770367	0.493997	0.503026	0.484971	0.5355	0.5481	0.5227	1.15285	1.21288	1.09512	12	0.548535
presumptive anterior plates	0.761909	0.0104651	0.772374	0.751444	0.476519	0.486977	0.466072	0.5106	0.5256	0.4958	1.04332	1.10793	0.98334	12	0.32899
presumptive posterior plates	0.767494	0.0190748	0.786569	0.74842	0.4821	0.501171	0.463055	0.5186	0.5456	0.4915	1.07727	1.2007	0.966568	12	0.771522
brain	0.778314	0.00475751	0.783072	0.773556	0.492916	0.497673	0.488159	0.5339	0.5407	0.5273	1.14546	1.17723	1.11551	12	0.436838
kidney	0.770867	0.0111507	0.782017	0.759716	0.48547	0.496619	0.474329	0.5234	0.5391	0.5075	1.0982	1.16967	1.03046	12	0.841397
control	0.773294	0.00417132	0.777465	0.769122	0.487897	0.492067	0.483727	0.5269	0.5328	0.5209	1.11372	1.14041	1.08725	10
regression equation for PCR bias correction: -1.17989 + 1.52626*x – 0.0173221*x^2 + 0.0001206*x^3
solve for x to get corrected value
percentages here indicate percentage of PAXB allele

## Sheet: Control regressions
MSX2A controls
control RABS %	PCR RABS %		Polynomial regression in Minitab:
0	0
100	100		PCR RABS % = 0.156178 + 1.37298 control RABS - 0.0159116 control RABS**2 + 0.0001218 control RABS**3
50	45.1
50	42.6		S = 2.40434	R-Sq = 97.9%	R-Sq(adj) = 97.6%
50	42.3
50	42.4
50	44.3		Analysis of Variance
50	46.1
50	45.5		Source	Df	Sum Sq	Mean Sq	F value	Pr(>F)
50	43.1		Regression	3	5637.1	1879.03	325.044	0
66	56.5		Error	21	121.4	5.78
66	57.9		Total	24	5758.5
33	32.6
33	33.8
50	47.9		Source	Df	Seq SS	F value	Pr(>F)
50	46.2		Linear	1	5507.07	503.77	0
50	48.7		Quadratic	1	64.21	7.545	0.012
50	47.5		Cubic	1	65.82	11.386	0.003
50	40.8
50	45.2
50	44.5
50	42.9
50	43.2
50	40.8
50	39.2
CPEB4A controls
control PAXB %	PCR PAXB %		Polynomial regression in Minitab:
50	47.7
50	49.2		PCR PAXB % = -1.17989 + 1.52626 control PAXB - 0.0173221 control PAXB**2 + 0.0001206 control PAXB**3
50	47.4
50	49.3		S = 2.22018 R-Sq = 98.4 % R-Sq(adj) = 98.2 %
50	50.5
50	47.6
50	48		Analysis of Variance
50	47.5
50	50.9		Source	Df	Sum Sq	Mean Sq	F value	Pr(>F)
50	49.8		Regression	3	7387.67	2462.56	499.587	0
66.666	58.1		Error	24	118.3	4.93
66.666	58.4		Total	27	7505.97
66.666	58.3
66.666	58.4
66.666	56.9		Source	Df	Seq SS	F value	Pr(>F)
66.666	56.6		Linear	1	7212.47	638.937	0
66.666	58.8		Quadratic	1	6.21	0.54	0.469
66.666	58.4		Cubic	1	168.98	34.282	0
33.333	31.9
33.333	33.2
33.333	31.6
33.333	32.7
33.333	33.1
33.333	32.4
0	0
100	100
33.333	37.3
33.333	36.5
